# Supplementary material for: Repurposing of lonafarnib as a treatment for SARS-CoV-2 infection
Source: JCI Insight. 2025 Jan 9;10(1):e182704. doi: 10.1172/jci.insight.182704 (PMC11721293; doi:10.1172/jci.insight.182704)
Supplement: Supporting data values [file jciinsight-10-182704-s105.xlsx]

## Sheet: 1B
	DMSO	5 mM	10 mM
	100	39.2779	7.56627
	100	27.7255	7.34856
	100	32.1523	6.27164
	100	27.1799	7.2903
	100	44.2583	7.5535
	100	28.0879	6.44218
	100	45.291	6.29267

## Sheet: 1C
	DMSO	5 mM	10 mM
	100	5.31785	4.57501
	100	6.85793	6.60284
	100	5.70732	7.20907
	100	14.6837	6.0224
	100	5.04602	5.54795
	100	43.0964	4.53956
	100	10.1344	4.88623

## Sheet: 1D
	DMSO	5 mM	10 mM
	100	15.7327	0.33878
	99.9882	8.26684	0.169026
	99.9828	4.44749	0.188723

## Sheet: 1E
	DMSO	5 mM	10 mM
	100.001	1.7284	0.144543
	99.9716	12.0506	0.128216
	100.011	10.6523	0.257147
	100.017	4.93853	0.129119

## Sheet: 1G
EC50CC50
EC50
		log[Lonafarnib], μM
		-1.12494	33.6695	4.36733	-9.24512	-11.2141	-30.1675	-20.8469	-8.64151	42.0784	8.29507	2.7005	11.8091	4.10609	-39.5864	41.7315	-46.4555	17.3997	60.3349	13.8406	-13.2341	-78.9138	23.9812	2.33415	10.692	-19.035	69.9252	61.3432	93.6014	145.238	94.4834	91.3521	108.378	135.678	77.4103	76.6483	108.128	87.1151	101.806	100.133	139.633	109.125	97.9833	109.736	100.905	84.9705	111.783	104.145	100.566
		-0.823909	37.8864	-40.5954	21.2268	-42.2314					-16.132	-7.4404	42.47	22.081					26.8598	26.6811	-1.26708	25.5376					80.2641	54.6372	87.2151	136.476					83.4689	93.7131	124.781	103.553					103.981	89.3843	111.747	90.0676
		-0.522879	30.8096	-36.4534	-13.2623	14.8577					41.5885	5.41242	19.52	27.6081					43.508	36.0951	51.4609	11.8276					72.5665	65.0928	77.3311	89.4621					88.6308	84.5373	129.383	99.6451					103.77	108.628	102.877	87.2208
		-0.221849	20.7023	-29.5098	32.3707	-0.657207					13.8261	-27.6349	12.9049	22.2319					-14.9573	24.6602	-4.0623	24.2671					67.6315	66.3272	69.5495	96.7631					87.873	69.2497	94.8835	77.2816					98.6898	96.893	84.3215	89.4381
	VeroE6	0.09691	27.8665	48.4434	17.7841	46.6742					39.5238	57.995	45.71	29.2241					32.2795	27.6142	57.0712	39.2517					53.2115	53.5825	76.8085	105.702					72.1952	82.0533	111	77.3286					98.0286	95.326	96.4004	100.85
		0.39794	40.3217	53.6802	54.2505	63.7126					70.0974	73.5121	60.4012	57.0659					61.5936	56.5749	54.9589	50.6549					53.2629	51.4312	78.4745	98.0978					87.8464	99.0507	94.6609	77.3306					92.775	99.9158	108.003	82.774
		0.69897	79.2649	71.7927	79.4564	74.8399					84.1295	77.308	69.1127	74.5763					80.6082	77.0864	81.8231	80.497					62.8855	59.5185	77.8911	116.881					90.794	81.3976	109.313	91.4967					98.0628	85.1796	97.6545	89.751
		1	87.1119	87.3242	87.8362	87.0578					87.04	87.5482	87.1789	86.3531					87.497	87.7431	87.6081	87.5128					68.3245	61.1355	97.3838	53.3282					94.0276	87.0579	85.7281	86.7761					101.819	106.236	97.8807	66.0919
		1.17609	88.8811	88.0568	88.036	87.6947					88.7434	89.2437	89.1007	88.926					88.8707	88.97	88.8509	88.3149					83.5425	71.6892	85.4418	103.747					82.4374	106.637	106.466	102.544					99.2044	104.348	99.3523	89.2951
		1.30103	89.0767	88.7187	88.6938	88.3149					89.4541	89.3747	89.5057	89.0054					89.1487	89.4425	89.0534	88.6405					70.8935	90.6008	84.8001	104.251					77.0936	98.015	90.4059	71.3332					110.478	91.7837	102.292	84.709
		1.47712	88.9768	88.7312	88.6646	88.5522					90.272	89.732	89.4263	88.9975					88.704	88.7437	88.9224	88.8152					22.6146	29.8059	29.9926	32.2489					11.67	8.60182	4.69413	13.7351					20.4824	18.204	21.0703	24.4194
		-1.12494	-3.64303	0.771035	44.0175	-0.576017	-11.2953	-15.2946	13.0125	-26.9919																	101.223	88.9062	105.593	94.489	110.849	101.3	101.332	96.3085
		-0.823909	-11.0937	-5.92617	-5.99086	6.20871																					101.627	86.8223	88.393	92.4985
		-0.522879	-12.2467	-16.0671	15.4973	20.6077																					85.516	84.6296	91.7209	86.9467
		-0.221849	2.39967	6.52454	7.57098	0.493253																					87.3044	91.441	96.5107	77.3361
		0.09691	9.86553	29.2532	21.8863	27.7501																					84.0542	83.8987	88.0664	77.8648
	Huh7A2T2	0.39794	31.0378	31.6733	41.1788	40.0144																					84.4896	83.6499	83.9298	77.305
		0.69897	56.3959	59.3259	66.3618	61.4492																					80.4463	83.6654	91.6121	73.6971
		1	85.1292	83.5424	87.1345	86.5675																					76.9784	81.3016	83.9609	82.5768
		1.17609	93.6491	93.8241	93.6605	94.3074																					76.092	73.6971	81.9237	84.303
		1.30103	95.4261	95.2891	95.9969	95.6849																					71.6754	75.4699	66.7924	69.0317
		1.47712	96.0996	96.1719	96.1529	96.1073																					7.12245	10.7925	9.65729	5.2563
		-1.12494	-0.360852	35.6324	-43.2453	11.8661	-3.53155	20.0128	-15.3347	-5.03893	11.7493	-30.3115	-2.33594	-21.1927	34.7371	-26.3046	15.3793	18.279	60.3349	13.8406	-13.2341	-78.9138	23.9812	2.33415	10.692	-19.035	116.199	109.38	120.091	84.874	79.6344	79.6112	114.212	95.9979	92.9197	97.2128	104.817	106.8	109.431	102.081	89.562	97.1764	97.9833	109.736	100.905	84.9705	111.783	104.145	100.566
		-0.823909	26.0263	-2.64791	1.24849	15.0308					10.1752	3.14653	26.6334	-7.16951					26.8598	26.6811	-1.26708	25.5376					111.347	98.9846	121.31	78.871					88.6564	101.499	111.249	96.8459					103.981	89.3843	111.747	90.0676
		-0.522879	23.7013	-10.1029	1.15453	-8.50151					43.4491	10.4001	-23.5313	34.6965					43.508	36.0951	51.4609	11.8276					107.773	116.661	126.969	78.8826					74.3728	74.7264	100.131	101.592					103.77	108.628	102.877	87.2208
		-0.221849	47.8774	19.2171	26.3502	-13.1656					50.5442	4.65207	40.9499	33.6385					-14.9573	24.6602	-4.0623	24.2671					96.9561	100.268	108.195	91.0459					74.7628	75.6452	93.1246	100.227					98.6898	96.893	84.3215	89.4381
		0.09691	59.3966	36.498	34.181	25.8144					33.9726	29.8329	36.9987	41.9843					32.2795	27.6142	57.0712	39.2517					104.17	86.8703	106.691	95.967					63.0338	70.3177	88.3491	95.1968					98.0286	95.326	96.4004	100.85
	VeroE6T2	0.39794	3.96338	32.6496	69.6544	46.2001					36.1677	60.5776	51.1396	48.1414					61.5936	56.5749	54.9589	50.6549					88.3559	74.1666	124.521	82.6585					59.1142	71.9338	87.5724	94.1227					92.775	99.9158	108.003	82.774
		0.69897	71.9735	72.0495	73.3429	72.4913					65.4925	75.2903	74.3759	71.4911					80.6082	77.0864	81.8231	80.497					104.995	101.725	95.6252	81.8009					59.2993	71.8941	100.009	90.137					98.0628	85.1796	97.6545	89.751
		1	82.1213	80.8598	81.7515	81.0078					78.4663	79.8562	79.5564	79.3272					87.497	87.7431	87.6081	87.5128					88.2682	85.2518	84.0706	80.6287					67.8358	66.0379	70.3838	94.0599					101.819	106.236	97.8807	66.0919
		1.17609	82.3572	81.8155	82.4272	81.7235					81.0962	81.0426	80.9377	80.5094					88.8707	88.97	88.8509	88.3149					91.4302	100.326	85.8979	73.3438					72.4295	75.9624	107.62	100.372					99.2044	104.348	99.3523	89.2951
		1.30103	83.2549	83.5687	82.955	82.4432					80.8842	81.4238	81.2182	80.8863					89.1487	89.4425	89.0534	88.6405					68.1726	58.235	60.6427	45.4888					61.0079	53.4893	58.4995	76.8184					110.478	91.7837	102.292	84.709
		1.47712	83.7547	83.5887	83.031	82.919					81.4967	81.1197	81.4153	81.351					88.704	88.7437	88.9224	88.8152					9.94914	4.72633	4.68248	5.34662					9.67005	8.06388	8.66537	7.96474					20.4824	18.204	21.0703	24.4194
		1.47712	98.423	98.3896	98.5354	96.6942	96.0185	96.4472				98.572	99.1931	98.2987				98.4398	98.4303	98.465							31.0989	30.9602	30.982				30.9164	31.885	31.2988				101.672	101.616	101.635				101.541	101.384	101.576
		1.30103	98.3633	98.3738	98.4142	94.7289	95.2556	94.8015				98.3162	60.3229	98.2304				98.3691	98.3326	98.4271							99.8544	99.2352	100.502				99.4226	99.6939	99.7997				100.901	102.138	100.195				100.219	101.637	102.159
		1.17609	97.0075	97.0865	97.1497	95.8296	95.4663	95.4809				97.595	59.8575	97.3298				96.9888	97.0457	97.0455							100.711	102	101.368				100.74	100.8	100.493				100.725	101.536	100.842				101.286	102.67	103.014
		1	95.6149	95.5762	95.8309	89.9954	90.0208	90.0317				95.4633	60.3896	95.3251				95.5871	95.5829	95.7437							100.238	95.5513	101.31				100.933	101.132	101.38				98.9248	96.0473	101.951				100.887	101.483	103.055
		0.69897	87.4575	87.2678	87.6577	68.0463	67.2943	67.1599				95.3283	90.1879	95.1186				87.4404	87.4926	87.7864							100.349	95.9474	100.732				101.173	99.9198	100.501				101.396	98.1526	100.954				101.475	100.157	101.813
		0.39794	54.979	54.8701	56.268	-70.8629	-79.0075	-79.8067				43.8154	81.68	64.8501				55.0596	54.9638	56.4896							101.103	100.299	102.008				98.9805	100.403	98.2334				103.198	102.793	101.564				101.708	100.884	101.005
	Calu3	0.09691	40.8349	40.3432	42.3733	2.66402	-52.4267	19.6144				12.4587	15.7104	33.3489				40.8363	40.3952	42.4703							102.671	102.443	101.328				102.257	100.893	100.659				101.17	102.196	101.534				102.221	102.284	101.877
		-0.20412	-1.05311	-1.35166	1.65489	9.41367	8.1967	9.2611				37.2152	64.499	57.4382				-1.98213	-1.61138	1.88019							101.289	102.064	102.038				100.092	101.291	101.17				103.195	102.096	102.092				102.505	101.971	103.928
		-0.508638	2.10974	2.81396	5.57113	-131.81	-113.148	-75.4547				42.0569	71.2945	41.0657				2.02848	2.82565	5.71225							100.711	101.766	102.264				99.1842	98.3437	99.2189				100.622	101.448	101.62				101.231	99.9178	95.9546
		-0.823909	-6.89762	-6.33741	-2.18584	-43.5846	-100.201	-28.4905				66.3194	23.2795	42.1983				-7.21112	-6.37821	-2.04932							100.008	100.301	100.251				99.3532	98.2467	96.8859				99.8412	100.068	100.266				100.448	99.712	97.5072
		-1.12494	-1.59577	-1.01096	2.60673	-3.01397	-7.27519	-8.00901	9.45	4.56758	4.28059	9.04191	6.79738	7.44389	-9.94364	-1.36265	-11.9769	-1.69918	-1.15873	2.85791							100.807	101.268	99.5135	99.6323	101.545	97.2337	99.9296	99.9411	99.572	99.1922	100.586	100.779	99.8191	101.747	101.473	99.215	101.036	96.7102	99.164	100.209	101.398	98.5791	99.942
[truncated: 1 more columns]

## Sheet: 1F
EC50CC50
EC50
			log[Lonafarnib], μM
			1.47712	99.9559	99.938	99.9346	99.9262	99.6433	99.5434							71.527	76.0144	69.6084	69.9234	71.6123	74.3843
			1	90.5901	87.5249	92.4184	92.4995	85.2273	92.2396							93.0213	100.689	94.0444	85.5985	85.2956	74.6285
			0.477121	20.702	43.0916	27.9704	38.7276	-4.84836	56.2558							97.0436	104.805	102.777	100.705	104.26	74.2052
		Huh7	0	-8.46529	-16.2758	-9.02614	11.786	-12.6828	4.71894							95.7119	105.498	103.129	101.522	95.5322	81.1901
			-0.522879	0.939231	-13.1213	2.97326	2.96887	-2.75098	14.4599							100.221	105.936	103.853	96.2848	100.263	89.1526
			-1	-9.34692	-1.48942	-10.1761	-0.13932	-12.8906	4.17489							102.409	105.874	100.355	100.911	103.669	78.6871
			-1.52288	-23.5439	16.0924	-7.10623	6.15014	1.25562	-8.30405							103.004	106.084	100.953	100.368	97.1156	81.7635
			-2	4.56361	-9.79021	15.7195	-11.3516	31.8635	2.0571	-11.4464	-9.63048	-7.18313	-5.76738	-1.21521	-15.3003	103.624	106.069	105.453	104.229	92.7135	74.8554
		HEK293A2	1.47712	95.3312	97.5647	99.0231	95.8021	98.2435	98.1669							77.5101	71.8641	63.4772	78.7161	64.409	72.467	98.5595
			1	87.8153	88.1996	88.8672	89.6213	91.6567	88.6473							98.724	97.8469	93.6261	97.6277	96.5862	98.5595	109.194
			0.477121	61.3644	54.836	54.7415	45.4385	57.0687	76.008							103.822	109.139	108.865	104.863	105.521	109.194	108.262
			0	33.3748	31.8427	49.2898	39.7928	32.2864	53.1739							108.591	99.0529	108.317	106.014	109.523	108.262	108.536
			-0.522879	37.0228	7.54795	33.4826	-18.9384	34.3739	27.7022							98.2855	96.8054	98.5595	100.752	94.9965	108.536	107.275
			-1	21.0969	-13.7507	12.6853	27.5165	11.3552	20.691							95.435	101.465	109.468	101.41	108.646	107.275	108.975
			-1.52288	19.599	-10.6392	12.8501	38.3586	5.14079	34.2499							96.6958	102.506	102.726	101.026	109.358	108.975	105.357
			-2	4.35123	28.1834	-12.1869	9.68684	7.42924	-37.4639							103.383	106.946	97.0247	96.9699	108.536	105.357
		HEK293A2T2	1.47712	98.8064	99.9776	97.6696	99.5403	98.603	96.4293							77.5101	71.8641	63.4772	78.7161	64.409	72.467
			1	78.6571	85.1866	81.8502	80.7964	80.2026	81.0998							98.724	97.8469	93.6261	97.6277	96.5862	98.5595
			0.477121	42.6542	43.4511	43.1046	44.2481	41.9612	38.5655							103.822	109.139	108.865	104.863	105.521	109.194
			0	23.562	22.6265	28.1012	28.413	8.52391	20.894							108.591	99.0529	108.317	106.014	109.523	108.262
			-0.522879	19.3001	19.6812	10.9148	20.097	4.4352	-10.1178							98.2855	96.8054	98.5595	100.752	94.9965	108.536
			-1	6.72211	5.05891	6.65281	-0.3465	6.86071	-3.7422							95.435	101.465	109.468	101.41	108.646	107.275
			-1.52288	-6.51421	-21.2751	-1.76715	7.72696	-5.12821	-6.06376							96.6958	102.506	102.726	101.026	109.358	108.975
			-2	0.45045	0.900901	-9.07831	-1.386	-1.14345	-10.4297							103.383	106.946	97.0247	96.9699	108.536	105.357
		Calu3	1.47712	30	91.6631	99.2271	93.7367	95.3733	90.9979	91.2492	88.2738	93.0462				86.1338	79.2192	72.2695	71.2517	64.0914	59.4934
			1	20	88.0331	88.7595	81.4362	91.8299	80.8597	78.2285	76.0028	86.2233				102.279	97.1199	79.9563	92.5219	102.209	76.4464
			0.477121	10	38.2416	48.1349	39.0926	47.2247	46.038	41.5147	31.8031	41.4915				88.7311	89.9596	95.2947	92.4868	84.6245	80.0616
			0	3	41.3479	47.3789	37.3251	30.9394	22.14	28.5152	32.7829	17.2556				97.9272	101.227	102.736	101.402	94.7682	97.2252
			-0.522879	1	34.3392	33.7458	31.1822	28.4877	33.9887	22.3976	23.0923	-12.9816				106.913	98.7345	102.104	96.9795	96.3477	98.9099
			-1	0.3	8.53438	19.758	16.1893	20.0895	19.5426	14.0374	1.85512	13.4905				103.508	106.877	106.737	97.4709	103.157	92.5219
			-1.52288	0.1	24.8493	2.37459	9.67047	7.93889	8.08671	-1.021	-23.293	-8.43513				107.825	99.4013	97.1901	102.35	92.7676	91.153
			-2	0.001	1.62705	6.89571	7.02242	20.3556	15.2939	-16.9009	-15.5959	-10.0823				100.068	90.5212	92.3464	99.647	111.581	104.877

## Sheet: 2A
PairIndex	Drug1	Drug2	Conc1	Conc2	Response	ConcUnit
1	Lonafarnib	Remdesivir	0	0	0	uM
1	Lonafarnib	Remdesivir	0	0	0	uM
1	Lonafarnib	Remdesivir	0	0	0	uM
1	Lonafarnib	Remdesivir	0.15625	0	15.8176	uM
1	Lonafarnib	Remdesivir	0.15625	0	13.9126	uM
1	Lonafarnib	Remdesivir	0.15625	0	-15.6896	uM
1	Lonafarnib	Remdesivir	0.3125	0	13.9243	uM
1	Lonafarnib	Remdesivir	0.3125	0	8.59026	uM
1	Lonafarnib	Remdesivir	0.3125	0	49.1533	uM
1	Lonafarnib	Remdesivir	0.625	0	14.9536	uM
1	Lonafarnib	Remdesivir	0.625	0	-4.18349	uM
1	Lonafarnib	Remdesivir	0.625	0	4.73937	uM
1	Lonafarnib	Remdesivir	1.25	0	32.9504	uM
1	Lonafarnib	Remdesivir	1.25	0	4.03607	uM
1	Lonafarnib	Remdesivir	1.25	0	21.4953	uM
1	Lonafarnib	Remdesivir	2.5	0	30.4619	uM
1	Lonafarnib	Remdesivir	2.5	0	33.3056	uM
1	Lonafarnib	Remdesivir	2.5	0	58.7983	uM
1	Lonafarnib	Remdesivir	5	0	81.04	uM
1	Lonafarnib	Remdesivir	5	0	76.6981	uM
1	Lonafarnib	Remdesivir	5	0	78.2865	uM
1	Lonafarnib	Remdesivir	0	0.3125	42.512	uM
1	Lonafarnib	Remdesivir	0	0.3125	10.8401	uM
1	Lonafarnib	Remdesivir	0	0.3125	26.6757	uM
1	Lonafarnib	Remdesivir	0.15625	0.3125	6.5376	uM
1	Lonafarnib	Remdesivir	0.15625	0.3125	23.5145	uM
1	Lonafarnib	Remdesivir	0.15625	0.3125	51.7185	uM
1	Lonafarnib	Remdesivir	0.31	0.3125	22.9024	uM
1	Lonafarnib	Remdesivir	0.31	0.3125	26.6618	uM
1	Lonafarnib	Remdesivir	0.31	0.3125	45.4963	uM
1	Lonafarnib	Remdesivir	0.625	0.3125	38.016	uM
1	Lonafarnib	Remdesivir	0.625	0.3125	64.0664	uM
1	Lonafarnib	Remdesivir	0.625	0.3125	51.4068	uM
1	Lonafarnib	Remdesivir	1.25	0.3125	64.6496	uM
1	Lonafarnib	Remdesivir	1.25	0.3125	69.784	uM
1	Lonafarnib	Remdesivir	1.25	0.3125	75.1537	uM
1	Lonafarnib	Remdesivir	2.5	0.3125	77.8816	uM
1	Lonafarnib	Remdesivir	2.5	0.3125	78.6552	uM
1	Lonafarnib	Remdesivir	2.5	0.3125	81.7726	uM
1	Lonafarnib	Remdesivir	5	0.3125	90.0256	uM
1	Lonafarnib	Remdesivir	5	0.3125	88.8212	uM
1	Lonafarnib	Remdesivir	5	0.3125	93.1601	uM
1	Lonafarnib	Remdesivir	0	0.625	36.2837	uM
1	Lonafarnib	Remdesivir	0	0.625	16.1849	uM
1	Lonafarnib	Remdesivir	0	0.625	38.5827	uM
1	Lonafarnib	Remdesivir	0.15625	0.625	37.408	uM
1	Lonafarnib	Remdesivir	0.15625	0.625	57.7495	uM
1	Lonafarnib	Remdesivir	0.15625	0.625	36.5228	uM
1	Lonafarnib	Remdesivir	0.31	0.625	66.96	uM
1	Lonafarnib	Remdesivir	0.31	0.625	60.9064	uM
1	Lonafarnib	Remdesivir	0.31	0.625	55.4444	uM
1	Lonafarnib	Remdesivir	0.625	0.625	82.32	uM
1	Lonafarnib	Remdesivir	0.625	0.625	75.6169	uM
1	Lonafarnib	Remdesivir	0.625	0.625	78.1118	uM
1	Lonafarnib	Remdesivir	1.25	0.625	82.0736	uM
1	Lonafarnib	Remdesivir	1.25	0.625	82.953	uM
1	Lonafarnib	Remdesivir	1.25	0.625	88.7173	uM
1	Lonafarnib	Remdesivir	2.5	0.625	90.5792	uM
1	Lonafarnib	Remdesivir	2.5	0.625	87.8758	uM
1	Lonafarnib	Remdesivir	2.5	0.625	91.4091	uM
1	Lonafarnib	Remdesivir	5	0.625	93.0208	uM
1	Lonafarnib	Remdesivir	5	0.625	91.9941	uM
1	Lonafarnib	Remdesivir	5	0.625	93.3641	uM
1	Lonafarnib	Remdesivir	0	1.25	63.5947	uM
1	Lonafarnib	Remdesivir	0	1.25	56.8393	uM
1	Lonafarnib	Remdesivir	0	1.25	64.7012	uM
1	Lonafarnib	Remdesivir	0.15625	1.25	80.6656	uM
1	Lonafarnib	Remdesivir	0.15625	1.25	80.8698	uM
1	Lonafarnib	Remdesivir	0.15625	1.25	76.9614	uM
1	Lonafarnib	Remdesivir	0.31	1.25	86.7936	uM
1	Lonafarnib	Remdesivir	0.31	1.25	80.5686	uM
1	Lonafarnib	Remdesivir	0.31	1.25	82.2996	uM
1	Lonafarnib	Remdesivir	0.625	1.25	86.9504	uM
1	Lonafarnib	Remdesivir	0.625	1.25	86.3118	uM
1	Lonafarnib	Remdesivir	0.625	1.25	88.0061	uM
1	Lonafarnib	Remdesivir	1.25	1.25	92.16	uM
1	Lonafarnib	Remdesivir	1.25	1.25	89.4846	uM
1	Lonafarnib	Remdesivir	1.25	1.25	92.2704	uM
1	Lonafarnib	Remdesivir	2.5	1.25	92	uM
1	Lonafarnib	Remdesivir	2.5	1.25	92.1992	uM
1	Lonafarnib	Remdesivir	2.5	1.25	92.9929	uM
1	Lonafarnib	Remdesivir	5	1.25	93.104	uM
1	Lonafarnib	Remdesivir	5	1.25	92.7024	uM
1	Lonafarnib	Remdesivir	5	1.25	93.6871	uM
1	Lonafarnib	Remdesivir	0	2.5	83.0539	uM
1	Lonafarnib	Remdesivir	0	2.5	84.9978	uM
1	Lonafarnib	Remdesivir	0	2.5	85.1529	uM
1	Lonafarnib	Remdesivir	0.15625	2.5	88.224	uM
1	Lonafarnib	Remdesivir	0.15625	2.5	88.0745	uM
1	Lonafarnib	Remdesivir	0.15625	2.5	89.148	uM
1	Lonafarnib	Remdesivir	0.31	2.5	90.24	uM
1	Lonafarnib	Remdesivir	0.31	2.5	89.3565	uM
1	Lonafarnib	Remdesivir	0.31	2.5	91.0464	uM
1	Lonafarnib	Remdesivir	0.625	2.5	91.5296	uM
1	Lonafarnib	Remdesivir	0.625	2.5	91.696	uM
1	Lonafarnib	Remdesivir	0.625	2.5	92.8994	uM
1	Lonafarnib	Remdesivir	1.25	2.5	92.7072	uM
1	Lonafarnib	Remdesivir	1.25	2.5	92.212	uM
1	Lonafarnib	Remdesivir	1.25	2.5	93.4095	uM
1	Lonafarnib	Remdesivir	2.5	2.5	92.8544	uM
1	Lonafarnib	Remdesivir	2.5	2.5	92.7152	uM
1	Lonafarnib	Remdesivir	2.5	2.5	93.5795	uM
1	Lonafarnib	Remdesivir	5	2.5	93.328	uM
1	Lonafarnib	Remdesivir	5	2.5	92.9396	uM
1	Lonafarnib	Remdesivir	5	2.5	93.8855	uM
1	Lonafarnib	Remdesivir	0	5	91.3387	uM
1	Lonafarnib	Remdesivir	0	5	91.2997	uM
1	Lonafarnib	Remdesivir	0	5	92.379	uM
1	Lonafarnib	Remdesivir	0.15625	5	92.128	uM
1	Lonafarnib	Remdesivir	0.15625	5	92.4748	uM
1	Lonafarnib	Remdesivir	0.15625	5	92.8456	uM
1	Lonafarnib	Remdesivir	0.31	5	92.1856	uM
1	Lonafarnib	Remdesivir	0.31	5	92.4364	uM
1	Lonafarnib	Remdesivir	0.31	5	93.571	uM
1	Lonafarnib	Remdesivir	0.625	5	92.912	uM
1	Lonafarnib	Remdesivir	0.625	5	92.8306	uM
1	Lonafarnib	Remdesivir	0.625	5	93.5426	uM
1	Lonafarnib	Remdesivir	1.25	5	93.0368	uM
1	Lonafarnib	Remdesivir	1.25	5	93.0037	uM
1	Lonafarnib	Remdesivir	1.25	5	93.724	uM
1	Lonafarnib	Remdesivir	2.5	5	93.3792	uM
1	Lonafarnib	Remdesivir	2.5	5	92.7825	uM
1	Lonafarnib	Remdesivir	2.5	5	93.7806	uM
1	Lonafarnib	Remdesivir	5	5	93.5808	uM
1	Lonafarnib	Remdesivir	5	5	93.51	uM
1	Lonafarnib	Remdesivir	5	5	93.9393	uM

## Sheet: 2B
PairIndex	Drug1	Drug2	Conc1	Conc2	Response	ConcUnit
1	Nirmatrelvir	Lonafarnib	0	0	0	uM
1	Nirmatrelvir	Lonafarnib	0	0	0	uM
1	Nirmatrelvir	Lonafarnib	0	0	0	uM
1	Nirmatrelvir	Lonafarnib	0	0.15625	-17.5435	uM
1	Nirmatrelvir	Lonafarnib	0	0.15625	-4.52541	uM
1	Nirmatrelvir	Lonafarnib	0	0.15625	-3.49521	uM
1	Nirmatrelvir	Lonafarnib	0	0.3125	-6.19414	uM
1	Nirmatrelvir	Lonafarnib	0	0.3125	6.10374	uM
1	Nirmatrelvir	Lonafarnib	0	0.3125	0.101115	uM
1	Nirmatrelvir	Lonafarnib	0	0.625	-3.72071	uM
1	Nirmatrelvir	Lonafarnib	0	0.625	8.11451	uM
1	Nirmatrelvir	Lonafarnib	0	0.625	1.7485	uM
1	Nirmatrelvir	Lonafarnib	0	1.25	19.1026	uM
1	Nirmatrelvir	Lonafarnib	0	1.25	21.4735	uM
1	Nirmatrelvir	Lonafarnib	0	1.25	-0.0191023	uM
1	Nirmatrelvir	Lonafarnib	0	2.5	71.2556	uM
1	Nirmatrelvir	Lonafarnib	0	2.5	72.7427	uM
1	Nirmatrelvir	Lonafarnib	0	2.5	61.8907	uM
1	Nirmatrelvir	Lonafarnib	0	5	96.7703	uM
1	Nirmatrelvir	Lonafarnib	0	5	97.5859	uM
1	Nirmatrelvir	Lonafarnib	0	5	97.3674	uM
1	Nirmatrelvir	Lonafarnib	0.00976562	0	-8.28894	uM
1	Nirmatrelvir	Lonafarnib	0.00976562	0	-7.42586	uM
1	Nirmatrelvir	Lonafarnib	0.00976562	0	-8.37012	uM
1	Nirmatrelvir	Lonafarnib	0.00976562	0.15625	-11.7964	uM
1	Nirmatrelvir	Lonafarnib	0.00976562	0.15625	7.15383	uM
1	Nirmatrelvir	Lonafarnib	0.00976562	0.15625	-1.87686	uM
1	Nirmatrelvir	Lonafarnib	0.00976562	0.3125	-2.44841	uM
1	Nirmatrelvir	Lonafarnib	0.00976562	0.3125	9.834	uM
1	Nirmatrelvir	Lonafarnib	0.00976562	0.3125	6.53528	uM
1	Nirmatrelvir	Lonafarnib	0.00976562	0.625	-2.81122	uM
1	Nirmatrelvir	Lonafarnib	0.00976562	0.625	8.27962	uM
1	Nirmatrelvir	Lonafarnib	0.00976562	0.625	0.409298	uM
1	Nirmatrelvir	Lonafarnib	0.00976562	1.25	52.13	uM
1	Nirmatrelvir	Lonafarnib	0.00976562	1.25	41.2475	uM
1	Nirmatrelvir	Lonafarnib	0.00976562	1.25	24.8195	uM
1	Nirmatrelvir	Lonafarnib	0.00976562	2.5	83.0963	uM
1	Nirmatrelvir	Lonafarnib	0.00976562	2.5	82.9292	uM
1	Nirmatrelvir	Lonafarnib	0.00976562	2.5	81.3969	uM
1	Nirmatrelvir	Lonafarnib	0.00976562	5	97.1371	uM
1	Nirmatrelvir	Lonafarnib	0.00976562	5	97.4439	uM
1	Nirmatrelvir	Lonafarnib	0.00976562	5	97.616	uM
1	Nirmatrelvir	Lonafarnib	0.0195312	0	-11.0303	uM
1	Nirmatrelvir	Lonafarnib	0.0195312	0	-11.8084	uM
1	Nirmatrelvir	Lonafarnib	0.0195312	0	-8.73179	uM
1	Nirmatrelvir	Lonafarnib	0.0195312	0.15625	-0.925013	uM
1	Nirmatrelvir	Lonafarnib	0.0195312	0.15625	12.1523	uM
1	Nirmatrelvir	Lonafarnib	0.0195312	0.15625	3.31387	uM
1	Nirmatrelvir	Lonafarnib	0.0195312	0.3125	-0.824178	uM
1	Nirmatrelvir	Lonafarnib	0.0195312	0.3125	14.9172	uM
1	Nirmatrelvir	Lonafarnib	0.0195312	0.3125	4.25625	uM
1	Nirmatrelvir	Lonafarnib	0.0195312	0.625	-4.50565	uM
1	Nirmatrelvir	Lonafarnib	0.0195312	0.625	15.0617	uM
1	Nirmatrelvir	Lonafarnib	0.0195312	0.625	1.13162	uM
1	Nirmatrelvir	Lonafarnib	0.0195312	1.25	53.8156	uM
1	Nirmatrelvir	Lonafarnib	0.0195312	1.25	57.9137	uM
1	Nirmatrelvir	Lonafarnib	0.0195312	1.25	30.0479	uM
1	Nirmatrelvir	Lonafarnib	0.0195312	2.5	91.0079	uM
1	Nirmatrelvir	Lonafarnib	0.0195312	2.5	90.0509	uM
1	Nirmatrelvir	Lonafarnib	0.0195312	2.5	84.7314	uM
1	Nirmatrelvir	Lonafarnib	0.0195312	5	97.9052	uM
1	Nirmatrelvir	Lonafarnib	0.0195312	5	98.1086	uM
1	Nirmatrelvir	Lonafarnib	0.0195312	5	97.4214	uM
1	Nirmatrelvir	Lonafarnib	0.0390625	0	-16.7942	uM
1	Nirmatrelvir	Lonafarnib	0.0390625	0	-12.9423	uM
1	Nirmatrelvir	Lonafarnib	0.0390625	0	-11.9787	uM
1	Nirmatrelvir	Lonafarnib	0.0390625	0.15625	-3.49927	uM
1	Nirmatrelvir	Lonafarnib	0.0390625	0.15625	15.9643	uM
1	Nirmatrelvir	Lonafarnib	0.0390625	0.15625	7.20462	uM
1	Nirmatrelvir	Lonafarnib	0.0390625	0.3125	1.60773	uM
1	Nirmatrelvir	Lonafarnib	0.0390625	0.3125	15.3252	uM
1	Nirmatrelvir	Lonafarnib	0.0390625	0.3125	6.64531	uM
1	Nirmatrelvir	Lonafarnib	0.0390625	0.625	3.28436	uM
1	Nirmatrelvir	Lonafarnib	0.0390625	0.625	18.7308	uM
1	Nirmatrelvir	Lonafarnib	0.0390625	0.625	8.80106	uM
1	Nirmatrelvir	Lonafarnib	0.0390625	1.25	58.0862	uM
1	Nirmatrelvir	Lonafarnib	0.0390625	1.25	69.5591	uM
1	Nirmatrelvir	Lonafarnib	0.0390625	1.25	46.6949	uM
1	Nirmatrelvir	Lonafarnib	0.0390625	2.5	94.8732	uM
1	Nirmatrelvir	Lonafarnib	0.0390625	2.5	95.0007	uM
1	Nirmatrelvir	Lonafarnib	0.0390625	2.5	92.4284	uM
1	Nirmatrelvir	Lonafarnib	0.0390625	5	98.0545	uM
1	Nirmatrelvir	Lonafarnib	0.0390625	5	98.1898	uM
1	Nirmatrelvir	Lonafarnib	0.0390625	5	97.8667	uM
1	Nirmatrelvir	Lonafarnib	0.078125	0	-15.4265	uM
1	Nirmatrelvir	Lonafarnib	0.078125	0	-14.1344	uM
1	Nirmatrelvir	Lonafarnib	0.078125	0	-11.2339	uM
1	Nirmatrelvir	Lonafarnib	0.078125	0.15625	0.734811	uM
1	Nirmatrelvir	Lonafarnib	0.078125	0.15625	20.5718	uM
1	Nirmatrelvir	Lonafarnib	0.078125	0.15625	5.88427	uM
1	Nirmatrelvir	Lonafarnib	0.078125	0.3125	10.2291	uM
1	Nirmatrelvir	Lonafarnib	0.078125	0.3125	16.5776	uM
1	Nirmatrelvir	Lonafarnib	0.078125	0.3125	12.811	uM
1	Nirmatrelvir	Lonafarnib	0.078125	0.625	28.8391	uM
1	Nirmatrelvir	Lonafarnib	0.078125	0.625	34.4372	uM
1	Nirmatrelvir	Lonafarnib	0.078125	0.625	13.297	uM
1	Nirmatrelvir	Lonafarnib	0.078125	1.25	74.292	uM
1	Nirmatrelvir	Lonafarnib	0.078125	1.25	82.652	uM
1	Nirmatrelvir	Lonafarnib	0.078125	1.25	77.0915	uM
1	Nirmatrelvir	Lonafarnib	0.078125	2.5	96.016	uM
1	Nirmatrelvir	Lonafarnib	0.078125	2.5	96.9845	uM
1	Nirmatrelvir	Lonafarnib	0.078125	2.5	96.2193	uM
1	Nirmatrelvir	Lonafarnib	0.078125	5	98.4232	uM
1	Nirmatrelvir	Lonafarnib	0.078125	5	98.3395	uM
1	Nirmatrelvir	Lonafarnib	0.078125	5	98.267	uM
1	Nirmatrelvir	Lonafarnib	0.15625	0	-18.841	uM
1	Nirmatrelvir	Lonafarnib	0.15625	0	-13.0146	uM
1	Nirmatrelvir	Lonafarnib	0.15625	0	-13.6087	uM
1	Nirmatrelvir	Lonafarnib	0.15625	0.15625	3.66792	uM
1	Nirmatrelvir	Lonafarnib	0.15625	0.15625	26.0519	uM
1	Nirmatrelvir	Lonafarnib	0.15625	0.15625	9.9798	uM
1	Nirmatrelvir	Lonafarnib	0.15625	0.3125	23.833	uM
1	Nirmatrelvir	Lonafarnib	0.15625	0.3125	36.758	uM
1	Nirmatrelvir	Lonafarnib	0.15625	0.3125	20.5559	uM
1	Nirmatrelvir	Lonafarnib	0.15625	0.625	77.1925	uM
1	Nirmatrelvir	Lonafarnib	0.15625	0.625	84.7975	uM
1	Nirmatrelvir	Lonafarnib	0.15625	0.625	64.6521	uM
1	Nirmatrelvir	Lonafarnib	0.15625	1.25	96.2335	uM
1	Nirmatrelvir	Lonafarnib	0.15625	1.25	96.4729	uM
1	Nirmatrelvir	Lonafarnib	0.15625	1.25	94.0849	uM
1	Nirmatrelvir	Lonafarnib	0.15625	2.5	97.8459	uM
1	Nirmatrelvir	Lonafarnib	0.15625	2.5	98.5928	uM
1	Nirmatrelvir	Lonafarnib	0.15625	2.5	98.1682	uM
1	Nirmatrelvir	Lonafarnib	0.15625	5	98.2828	uM
1	Nirmatrelvir	Lonafarnib	0.15625	5	98.5834	uM
1	Nirmatrelvir	Lonafarnib	0.15625	5	98.482	uM
1	Nirmatrelvir	Lonafarnib	0.3125	0	-21.6451	uM
1	Nirmatrelvir	Lonafarnib	0.3125	0	-13.9338	uM
1	Nirmatrelvir	Lonafarnib	0.3125	0	-17.3833	uM
1	Nirmatrelvir	Lonafarnib	0.3125	0.15625	31.0189	uM
1	Nirmatrelvir	Lonafarnib	0.3125	0.15625	44.1732	uM
1	Nirmatrelvir	Lonafarnib	0.3125	0.15625	24.7828	uM
1	Nirmatrelvir	Lonafarnib	0.3125	0.3125	69.3738	uM
1	Nirmatrelvir	Lonafarnib	0.3125	0.3125	78.9564	uM
1	Nirmatrelvir	Lonafarnib	0.3125	0.3125	59.3411	uM
1	Nirmatrelvir	Lonafarnib	0.3125	0.625	93.8303	uM
1	Nirmatrelvir	Lonafarnib	0.3125	0.625	95.7295	uM
1	Nirmatrelvir	Lonafarnib	0.3125	0.625	92.5017	uM
1	Nirmatrelvir	Lonafarnib	0.3125	1.25	98.1336	uM
1	Nirmatrelvir	Lonafarnib	0.3125	1.25	98.2788	uM
1	Nirmatrelvir	Lonafarnib	0.3125	1.25	97.942	uM
1	Nirmatrelvir	Lonafarnib	0.3125	2.5	98.4647	uM
1	Nirmatrelvir	Lonafarnib	0.3125	2.5	98.6817	uM
1	Nirmatrelvir	Lonafarnib	0.3125	2.5	98.3791	uM
1	Nirmatrelvir	Lonafarnib	0.3125	5	98.354	uM
1	Nirmatrelvir	Lonafarnib	0.3125	5	98.5697	uM
1	Nirmatrelvir	Lonafarnib	0.3125	5	98.4229	uM
1	Nirmatrelvir	Lonafarnib	0.625	0	-24.7399	uM
1	Nirmatrelvir	Lonafarnib	0.625	0	-16.7278	uM
1	Nirmatrelvir	Lonafarnib	0.625	0	-24.4446	uM
1	Nirmatrelvir	Lonafarnib	0.625	0.15625	64.3706	uM
1	Nirmatrelvir	Lonafarnib	0.625	0.15625	75.4755	uM
1	Nirmatrelvir	Lonafarnib	0.625	0.15625	62.0868	uM
1	Nirmatrelvir	Lonafarnib	0.625	0.3125	93.2579	uM
1	Nirmatrelvir	Lonafarnib	0.625	0.3125	94.9305	uM
1	Nirmatrelvir	Lonafarnib	0.625	0.3125	93.5765	uM
1	Nirmatrelvir	Lonafarnib	0.625	0.625	97.9289	uM
1	Nirmatrelvir	Lonafarnib	0.625	0.625	98.1864	uM
1	Nirmatrelvir	Lonafarnib	0.625	0.625	97.9981	uM
1	Nirmatrelvir	Lonafarnib	0.625	1.25	98.1237	uM
1	Nirmatrelvir	Lonafarnib	0.625	1.25	98.7159	uM
1	Nirmatrelvir	Lonafarnib	0.625	1.25	98.5003	uM
1	Nirmatrelvir	Lonafarnib	0.625	2.5	98.4341	uM
1	Nirmatrelvir	Lonafarnib	0.625	2.5	98.7288	uM
1	Nirmatrelvir	Lonafarnib	0.625	2.5	98.5523	uM
1	Nirmatrelvir	Lonafarnib	0.625	5	98.1464	uM
1	Nirmatrelvir	Lonafarnib	0.625	5	98.5611	uM
1	Nirmatrelvir	Lonafarnib	0.625	5	98.1906	uM
1	Nirmatrelvir	Lonafarnib	1.25	0	-28.5247	uM
1	Nirmatrelvir	Lonafarnib	1.25	0	-10.1013	uM
1	Nirmatrelvir	Lonafarnib	1.25	0	-19.6746	uM
1	Nirmatrelvir	Lonafarnib	1.25	0.15625	88.1163	uM
1	Nirmatrelvir	Lonafarnib	1.25	0.15625	92.6327	uM
1	Nirmatrelvir	Lonafarnib	1.25	0.15625	86.3808	uM
1	Nirmatrelvir	Lonafarnib	1.25	0.3125	97.4682	uM
1	Nirmatrelvir	Lonafarnib	1.25	0.3125	97.7424	uM
1	Nirmatrelvir	Lonafarnib	1.25	0.3125	96.9936	uM
1	Nirmatrelvir	Lonafarnib	1.25	0.625	97.7342	uM
1	Nirmatrelvir	Lonafarnib	1.25	0.625	98.5791	uM
1	Nirmatrelvir	Lonafarnib	1.25	0.625	98.1519	uM
1	Nirmatrelvir	Lonafarnib	1.25	1.25	98.0683	uM
1	Nirmatrelvir	Lonafarnib	1.25	1.25	98.6817	uM
1	Nirmatrelvir	Lonafarnib	1.25	1.25	98.5177	uM
1	Nirmatrelvir	Lonafarnib	1.25	2.5	98.5488	uM
1	Nirmatrelvir	Lonafarnib	1.25	2.5	98.6441	uM
1	Nirmatrelvir	Lonafarnib	1.25	2.5	98.426	uM
1	Nirmatrelvir	Lonafarnib	1.25	5	98.3688	uM
1	Nirmatrelvir	Lonafarnib	1.25	5	98.4815	uM
1	Nirmatrelvir	Lonafarnib	1.25	5	98.3648	uM
1	Nirmatrelvir	Lonafarnib	2.5	0	-20.6378	uM
1	Nirmatrelvir	Lonafarnib	2.5	0	-9.50208	uM
1	Nirmatrelvir	Lonafarnib	2.5	0	-9.93956	uM
1	Nirmatrelvir	Lonafarnib	2.5	0.15625	95.5059	uM
1	Nirmatrelvir	Lonafarnib	2.5	0.15625	97.5457	uM
1	Nirmatrelvir	Lonafarnib	2.5	0.15625	95.7527	uM
1	Nirmatrelvir	Lonafarnib	2.5	0.3125	98.2146	uM
1	Nirmatrelvir	Lonafarnib	2.5	0.3125	98.4448	uM
1	Nirmatrelvir	Lonafarnib	2.5	0.3125	98.3648	uM
1	Nirmatrelvir	Lonafarnib	2.5	0.625	98.3955	uM
1	Nirmatrelvir	Lonafarnib	2.5	0.625	98.6005	uM
1	Nirmatrelvir	Lonafarnib	2.5	0.625	98.4545	uM
1	Nirmatrelvir	Lonafarnib	2.5	1.25	98.3342	uM
1	Nirmatrelvir	Lonafarnib	2.5	1.25	98.5414	uM
1	Nirmatrelvir	Lonafarnib	2.5	1.25	98.4219	uM
1	Nirmatrelvir	Lonafarnib	2.5	2.5	98.4598	uM
1	Nirmatrelvir	Lonafarnib	2.5	2.5	98.627	uM
1	Nirmatrelvir	Lonafarnib	2.5	2.5	98.4494	uM
1	Nirmatrelvir	Lonafarnib	2.5	5	97.7134	uM
1	Nirmatrelvir	Lonafarnib	2.5	5	98.5081	uM
1	Nirmatrelvir	Lonafarnib	2.5	5	98.3944	uM
1	Nirmatrelvir	Lonafarnib	5	0	21.0635	uM
1	Nirmatrelvir	Lonafarnib	5	0	36.2768	uM
1	Nirmatrelvir	Lonafarnib	5	0	23.2893	uM
1	Nirmatrelvir	Lonafarnib	5	0.15625	98.0505	uM
1	Nirmatrelvir	Lonafarnib	5	0.15625	98.4704	uM
1	Nirmatrelvir	Lonafarnib	5	0.15625	98.2212	uM
1	Nirmatrelvir	Lonafarnib	5	0.3125	98.4875	uM
1	Nirmatrelvir	Lonafarnib	5	0.3125	98.6449	uM
1	Nirmatrelvir	Lonafarnib	5	0.3125	98.2966	uM
1	Nirmatrelvir	Lonafarnib	5	0.625	98.6328	uM
1	Nirmatrelvir	Lonafarnib	5	0.625	98.6937	uM
1	Nirmatrelvir	Lonafarnib	5	0.625	98.2803	uM
1	Nirmatrelvir	Lonafarnib	5	1.25	98.179	uM
1	Nirmatrelvir	Lonafarnib	5	1.25	98.5466	uM
1	Nirmatrelvir	Lonafarnib	5	1.25	98.5217	uM
1	Nirmatrelvir	Lonafarnib	5	2.5	98.4123	uM
1	Nirmatrelvir	Lonafarnib	5	2.5	98.6766	uM
1	Nirmatrelvir	Lonafarnib	5	2.5	98.4973	uM
1	Nirmatrelvir	Lonafarnib	5	5	98.0021	uM
1	Nirmatrelvir	Lonafarnib	5	5	98.2035	uM
1	Nirmatrelvir	Lonafarnib	5	5	98.2263	uM

## Sheet: 2D
Variant		Untreated			Wuhan			B.1.1.7			B.1.351			B.1.617			BA.1			BA.4.6
% Genome	100	100	100	8.96	1.08	1.45	2.937	1.94	26.9	4.422	8.315	15.25	1	12.17	10.55	3.11	3.81	4.35	1.73	1.25	0.58

## Sheet: 3A
	Conc-mM		0				0.3				1				3				10
	Wuhan	89.0799	119.991	86.3831	104.546	83.8904	99.372	100.719	105.145	76.539	76.0312	74.8493	82.9658	82.9427	55.6651	51.5871	56.5775	30.6993	29.5083	34.9918	28.4711
	B.1.1.7	104.383	100.478	99.4807	95.6585	87.1833	82.9457	81.1177	86.5186	79.6419	76.2725	76.052	86.6016	59.768	61.4378	52.374	53.9099	35.1915	32.9108	27.2582	33.268
	B.1.315	111.052	105.002	89.7577	94.1884	107.391	104.235	80.412	106.736	92.2492	99.0641	83.1761	82.6205	65.2189	57.2378	55.5623	61.7046	36.5792	34.1792	24.08	33.4344
	B.1.617	102.924	102.029	89.5567	105.49	89.139	98.5081	88.3035	100.955	94.5695	86.0359	78.2183	102.626	65.1493	69.6847	66.5219	76.0103	35.8018	38.2651	35.7143	29.2527
	BA.1	148.804	122.753	64.9038	63.5392	93.9702	58.6533	53.4918	75.0181	89.5366	108.194	73.2387	73.7551	25.4288	56.2291	62.9693	65.2169	16.8263	5.54277	19.9596	27.8931

[truncated: 26 more sheets: 3C, 4B, 4D, 4E, 4F, 5B, 5D, 5E, 6B, 6C, 6D, S1A, S1B, S3A, S3B, S3D-E, S4B-S4D, S4F, S4G, S5A …]
